# Supplementary material for: Differential Oral Microbiota and Serum Cytokine Signatures in Age-Grouped Patients with Marfan Syndrome
Source: Biomedicines. 2025 Jan 31;13(2):330. doi: 10.3390/biomedicines13020330 (PMC11853651; doi:10.3390/biomedicines13020330)
Supplement: Supplementary file 1 [file biomedicines-13-00330-s001.zip]

Archive with 1 entries (1 files):
- biomedicines-3398767-supplementary.pdf
